# Supplementary material for: Shiga Toxin (Stx) Type 1a and Stx2a Translocate through a Three-Layer Intestinal Model
Source: Toxins (Basel). 2023 Mar 9;15(3):207. doi: 10.3390/toxins15030207 (PMC10054274; doi:10.3390/toxins15030207)
Supplement: Supplementary file 1 [file toxins-15-00207-s001.zip]

Archive with 1 entries (1 files):
- toxins-2207168-supplementary.pdf
